# Supplementary material for: scMAGIC: accurately annotating single cells using two rounds of reference-based classification
Source: Nucleic Acids Res. 2022 Jan 5;50(8):e43. doi: 10.1093/nar/gkab1275 (PMC9071478; doi:10.1093/nar/gkab1275)
Supplement: gkab1275_Supplemental_Files [file gkab1275_supplemental_files.zip › Supplementary_Tables.xlsx]

## Sheet: Table S1
Table S1 Datasets used for benchmarking and exploratory annotation
		Reference				Query
		Study	Organism and tissue	Sequence platform	GEO or EBI number	Study	Organism and tissue	Sequence platform	GEO or EBI number
The first situation	Cross validation	Baron et al	Mouse pancreas	inDrop	GSE84133	Baron et al	Mouse pancreas	inDrop	GSE84133
		Baron et al	Human pancreas	inDrop	GSE84133	Baron et al	Human pancreas	inDrop	GSE84133
		Muraro et al	Human pancreas	CEL-seq2	GSE85241	Muraro et al	Human pancreas	CEL-seq2	GSE85241
		Segerstolpe et al	Human pancreas	SMART-seq2	E-MTAB-5061	Segerstolpe et al	Human pancreas	SMART-seq2	E-MTAB-5061
		Xin et al	Human pancreas	SMARTer	GSE81608	Xin et al	Human pancreas	SMARTer	GSE81608
		Tian et al	Mixture of five human lung cancer cell lines	10X chromium	GSE118767	Tian et al	Mixture of five human lung cancer cell lines	10X chromium	GSE118767
		Tian et al	Mixture of five human lung cancer cell lines	CEL-Seq2	GSE118767	Tian et al	Mixture of five human lung cancer cell lines	CEL-Seq2	GSE118767
		Tasic et al	Mouse primary visual cortex (PVC)	SMARTer	GSE71585	Tasic et al	Mouse primary visual cortex (PVC)	SMARTer	GSE71585
		Campbell et al	Mouse hypothalamic arcuate-median eminence complex (HArc-ME)	Drop-seq	GSE93374	Campbell et al	Mouse hypothalamic arcuate-median eminence complex (HArc-ME)	Drop-seq	GSE93374
		Ding et al	Human peripheral blood mononuclear cells (PBMC)	10x Chromium (v2)	GSE132044	Ding et al	Human peripheral blood mononuclear cells (PBMC)	10x Chromium (v2)	GSE132044
		Schaum et al	Whole Mus musculus	SMART-Seq2	GSE109774	Schaum et al	Whole Mus musculus	SMART-Seq2	GSE109774
		Tasic et al	Mouse neocortex	SMART-Seq v4	GSE115746	Tasic et al	Mouse neocortex	SMART-Seq v4	GSE115746
		Zheng et al	FACS-sorted PBMC	10X CHROMIUM	GSE132044	Zheng et al	FACS-sorted PBMC	10X CHROMIUM	GSE132044
		Zheng et al	PBMC	10X CHROMIUM	GSE132044	Zheng et al	PBMC	10X CHROMIUM	GSE132044
	Cross sample	Ding et al.	Human PBMC	10x Chromium (v2)	GSE132044	Ding et al.	Human PBMC	10x Chromium (v2)	GSE132044
				CEL-Seq2				CEL-Seq2
				Drop-seq				Drop-seq
				inDrops				inDrops
				Seq-Well				Seq-Well
				Smart-seq2				Smart-seq2
		Tasic et al	Mouse primary visual cortex (PVC)	SMART-seq v4	GSE115746	Tasic et al	Mouse primary visual cortex (PVC)	SMART-seq v4	GSE115746
			Mouse anterior lateral motor area				Mouse anterior lateral motor area
	Cross platform	Baron et al	Human pancreas	inDrop	GSE84133	Muraro et al	Human pancreas	CEL-seq2	GSE85241
		Baron et al	Human pancreas	inDrop	GSE84133	Xin et al	Human pancreas	SMARTer	GSE81608
		Muraro et al	Human pancreas	CEL-seq2	GSE85241	Baron et al	Human pancreas	inDrop	GSE84133
		Muraro et al	Human pancreas	CEL-seq2	GSE85241	Xin et al	Human pancreas	SMARTer	GSE81608
		Segerstolpe et al	Human pancreas	SMART-seq2	E-MTAB-5061	Muraro et al	Human pancreas	CEL-seq2	GSE85241
		Campbell et al	Mouse hypothalamic arcuate-median eminence complex (HArc-ME)	Drop-seq	GSE93374	Tasic et al	Mouse primary visual cortex (PVC)	SMART-seq	GSE71585
		Campbell et al	Mouse hypothalamic arcuate-median eminence complex (HArc-ME)	Drop-seq	GSE93374	Zeisel et al	Mouse primary somatosensory cortex (S1) and the hippocampal CA1 region	Fluidigm C1	GSE60361
		Ding et al.	Human PBMC	10x Chromium (v2)	GSE132044	Ding et al	Human PBMC	10x Chromium (v3)	GSE132044
								Drop-seq
								inDrops
								Seq-Well
								CEL-Seq2
								Smart-seq2
				10x Chromium (v3)				10x Chromium (v2)
								Drop-seq
								inDrops
								Seq-Well
								CEL-Seq2
								Smart-seq2
				Drop-seq				10x Chromium (v2)
								10x Chromium (v3)
								inDrops
								Seq-Well
								CEL-Seq2
								Smart-seq2
				inDrops				10x Chromium (v2)
								10x Chromium (v3)
								Drop-seq
								Seq-Well
								CEL-Seq2
								Smart-seq2
				CEL-Seq2				Smart-seq2
				Smart-seq2				CEL-Seq2
The second situation	High-depth Ref	Ding et al	Human PBMC	CEL-Seq2	GSE132044	Ding et al	Human PBMC	10x Chromium (v2)	GSE132044
								10x Chromium (v3)
								inDrops
								Drop-seq
								Seq-Well
				Smart-seq2				10x Chromium (v2)
								10x Chromium (v3)
								inDrops
								Drop-seq
								Seq-Well
		Tasic et al	Mouse primary visual cortex (PVC)	SMARTer	GSE71585	Tasic et al	Mouse primary visual cortex (PVC)	SMART-seq v4	GSE115746
						Tasic et al	Mouse anterior lateral motor area	SMART-seq v4	GSE115746
						Campbell et al	Mouse hypothalamic arcuate-median eminence complex (HArc-ME)	Drop-seq	GSE93374
						Hochgerner et al	Mouse dentate gyrus of the hippocampus (DGH)	10x Chromium (v1)	GSE95315
						Mizark et al	Mouse ventricular-subventricular zone (V-SVZ)	Drop-seq	GSE109447
	Low-depth Ref	Ding et al	Human PBMC	Seq-Well	GSE132044	Ding et al	Human PBMC	10x Chromium (v2)	GSE132044
								10x Chromium (v3)
								inDrops
								Drop-seq
								CEL-Seq2
								Smart-seq2
		Han et al	Mouse adult brain	Microwell-Seq	GSE108097	Tasic et al	Mouse primary visual cortex (PVC)	SMART-seq v4	GSE115746
						Tasic et al	Mouse anterior lateral motor area	SMART-seq v4	GSE115746
						Campbell et al	Mouse hypothalamic arcuate-median eminence complex (HArc-ME)	Drop-seq	GSE93374
						Hochgerner et al	Mouse dentate gyrus of the hippocampus (DGH)	10x Chromium (v1)	GSE95315
						Mizark et al	Mouse ventricular-subventricular zone (V-SVZ)	Drop-seq	GSE109447
The third situation		Baron et al	Mouse pancreas	inDrop	GSE84133	Muraro et al	Human pancreas	CEL-seq2	GSE85241
		Baron et al	Mouse pancreas	inDrop	GSE84133	Segerstolpe et al	Human pancreas	SMART-seq2	E-MTAB-5061
		Han et al	Mouse peripheral blood mononuclear cells (PBMC)	Microwell-Seq	GSE108097	Butler et al	Human peripheral blood mononuclear cells (PBMC)	10x Chromium (v1)	SeuratData
		Han et al	Mouse peripheral blood mononuclear cells (PBMC)	Microwell-Seq	GSE108097	Ding et al	Human peripheral blood mononuclear cells (PBMC)	10x Chromium (v2)	GSE132044
Exploratory annotation		Han et al	Mouse Cell Atlas (MCA)	Microwell-Seq	GSE108097	Tasic et al	Mouse neocortex	SMART-seq v4	GSE115746
		Han et al	Mouse Cell Atlas (MCA)	Microwell-Seq	GSE108097	Baron et al	Mouse duodenum	10x GemCode	GSE92332
		Han et al	Human Cell Landscape (HCL)	Microwell-Seq	GSE134355	Baron et al	Human pancreas	inDrop	GSE84133
		Han et al	Human Cell Landscape (HCL)	Microwell-Seq	GSE134355	Ding et al	Human peripheral blood mononuclear cells (PBMC)	10x Chromium (v2)	GSE132044

## Sheet: TableS2
Table S2 Cell Types of Human Pancreas from Baron et al and Muraro et al
Reference	Query
acinar	acinar
activated_stellate	activated_stellate
alpha	alpha
beta	beta
delta	delta
ductal	ductal
endothelial	endothelial
epsilon	epsilon
gamma	gamma
macrophage	macrophage
mast	mast
quiescent_stellate	quiescent_stellate
schwann	schwann

## Sheet: TableS3
Table S3 Cell Types of Human Pancreas from Baron et al and Xin et al
Reference	Query
acinar
activated_stellate
alpha	alpha
beta	beta
delta	delta
ductal
endothelial
epsilon
gamma	gamma
macrophage
mast
quiescent_stellate
schwann

## Sheet: TableS4
Table S4 Cell Types of Human Pancreas from Muraro et al and Baron et al
Reference	Query
acinar	acinar
activated_stellate	activated_stellate
alpha	alpha
beta	beta
delta	delta
ductal	ductal
endothelial	endothelial
epsilon	epsilon
gamma	gamma
macrophage	macrophage
mast	mast
quiescent_stellate	quiescent_stellate
schwann	schwann

## Sheet: TableS5
Table S5 Cell Types of Human Pancreas from Muraro et al and Xin et al
Reference	Query
acinar
activated_stellate
alpha	alpha
beta	beta
delta	delta
ductal
endothelial
epsilon
gamma	gamma
macrophage
mast
quiescent_stellate
schwann

## Sheet: TableS6
Table S6 Cell Types of Human Pancreas from Segerstolpe et al and Muraro et al
Reference	Query
acinar	acinar
activated_stellate	activated_stellate
alpha	alpha
beta	beta
delta	delta
ductal	ductal
endothelial	endothelial
epsilon	epsilon
gamma	gamma
macrophage	macrophage
mast	mast
quiescent_stellate	quiescent_stellate
schwann	schwann

## Sheet: Table S7
Table S7 Cell Types of Mouse Brain from Tasic et al and Campbell et al
Reference	Query	Standard name
Astrocytes	Astrocyte	Astrocyte
Endothelial cells	Endothelial Cell	Endothelial Cell
Neurons	GABA-ergic/Glutamatergic Neuron	Neuron
Oligodendrocytes	Oligodendrocyte	Oligodendrocyte
OPC	Oligodendrocyte Precursor Cell	OPC
PVMs & Microglia	Microglia	Microglia
Ependymocytes
Mural cells
Pars tuberalis
Tanycytes
VLMCs

## Sheet: TableS8
Table S8 Cell Types of Mouse Brain from Zeisel et al and Campbell et al
Reference	Query	Standard name
Astrocytes	astrocytes_ependymal	Astrocyte/Ependymocyte
Ependymocytes	astrocytes_ependymal	Astrocyte/Ependymocyte
Endothelial cells	endothelial-mural	Endothelial/Mural cell
Mural cells	endothelial-mural	Endothelial/Mural cell
Neurons	neurons	Neuron
Oligodendrocytes	oligodendrocytes	Oligodendrocyte
PVMs & Microglia	microglia
OPC
Pars tuberalis
Tanycytes
VLMCs

## Sheet: TableS9
Table S9 Cell Types of Human PBMC profiled by 10x Chromium (v2) and 10x Chromium (v3)
Reference	Query
B cell	B cell
CD14+ monocyte	CD14+ monocyte
CD16+ monocyte	CD16+ monocyte
CD4+ T cell	CD4+ T cell
Cytotoxic T cell	Cytotoxic T cell
Dendritic cell	Dendritic cell
Megakaryocyte	Megakaryocyte
Natural killer cell	Natural killer cell
Plasmacytoid dendritic cell	Plasmacytoid dendritic cell

## Sheet: TableS10
Table S10 Cell Types of Human PBMC profiled by 10x Chromium (v2) and Drop-seq
Reference	Query
B cell	B cell
CD14+ monocyte	CD14+ monocyte
CD16+ monocyte	CD16+ monocyte
CD4+ T cell	CD4+ T cell
Cytotoxic T cell	Cytotoxic T cell
Dendritic cell	Dendritic cell
Megakaryocyte	Megakaryocyte
Natural killer cell	Natural killer cell
Plasmacytoid dendritic cell	Plasmacytoid dendritic cell

[truncated: 58 more sheets: TableS11, TableS12, TableS13, TableS14, TableS15, TableS16, TableS17, TableS18, TableS19, TableS20, TableS21, TableS22, TableS23, TableS24, TableS25, TableS26, TableS27, TableS28, TableS29, TableS30 …]
